# Supplementary material for: A Subset of Nuclear Receptors are Uniquely Expressed in Uveal Melanoma Cells
Source: Front Endocrinol (Lausanne). 2015 Jul 7;6:93. doi: 10.3389/fendo.2015.00093 (PMC4493406; doi:10.3389/fendo.2015.00093)
Supplement: Supplementary file 2 [file Data_Sheet_2.XLSX]

## Sheet: ESRRa
GENE	CORRELATION			GO Term	Description	P-value	FDR q-value
ESRRA	1			GO:0044238	primary metabolic process	2.35e-05	0.307
SF3B2	0.918261			GO:0071704	organic substance metabolic process	5.93e-05	0.388
SLC38A9	0.916896			GO:0044260	cellular macromolecule metabolic process	8.73e-05	0.381
RPE	0.902157			GO:0044237	cellular metabolic process	0.000103	0.337
FBXL19	0.892682			GO:0043170	macromolecule metabolic process	0.000193	0.505
SURF2	0.882597			GO:0090304	nucleic acid metabolic process	0.000228	0.498
TAF4B	0.874821			GO:0006139	nucleobase-containing compound metabolic process	0.000259	0.484
FITM2	0.874632			GO:0016070	RNA metabolic process	0.000445	0.728
ZNF202	0.866142			GO:0046483	heterocycle metabolic process	0.000485	0.705
ZFP41	0.865443			GO:0006725	cellular aromatic compound metabolic process	0.000508	0.665
PRPF19	0.860672			GO:0006366	transcription from RNA polymerase II promoter	0.000671	0.798
CLPP	0.859664			GO:0009058	biosynthetic process	0.000959	1
MRPL48	0.858791
LOC727849	0.856544
MUS81	0.855446
RIPK2	0.855342
ZNF768	0.854003
MYBBP1A	0.851852
C11orf48	0.851148
DYRK3	0.849891
WDR85	0.848759
PUS3	0.848709
SDHD	0.84689
SUPV3L1	0.846506
PCNXL3	0.845491
TARS	0.833556
HOXD13	0.830915
INTS5	0.821652
MRPS2	0.821622
NFIL3	0.818119
SH3GL1	0.816177
CLPTM1L	0.814429
FADS1	0.813428
TSR1	0.813326
SOX9	0.812437
POLL	0.812313
POLR3E	0.811486
AKNA	0.811364
C9orf91	0.803709
TMEM129	0.7992
TSTA3	0.797426
ZNF259	0.797405
TIMM10	0.796584
COMMD5	0.793415
RNF169	0.792239
UCHL3	0.791873
NDUFV1	0.791493
DCUN1D5	0.787052
LOC390705	0.784946
C5orf33	0.782761
TUBE1	0.781067
SUV420H1	0.780594
SETD4	0.778432
CBL	0.777388
ATF3	0.777167
ZFAND1	0.77714
C16orf42	0.775883
GOT1	0.775501
MRPL9	0.772559
MON1B	0.772163
COX8A	0.771074
RNF214	0.770655
C11orf10	0.770278
PPP1CA	0.770053
TMEM41B	0.769572
PCF11	0.76935
DLX2	0.767491
WDR74	0.766885
ATP5J	0.765773
DDX21	0.762865
ECSIT	0.762452
HYLS1	0.761917
SYVN1	0.760897
CDH22	0.760012
MCM3APAS	0.758564
FAU	0.757276
SEMA3C	0.754245
ZDHHC5	0.753075
CEBPG	0.753017
METTL12	0.752696
KIF3B	0.752493
PPP1R9B	0.75023
TUBGCP2	0.750061
SLC35C2	0.74992
NFRKB	0.749682
MRPS27	0.749322
PAFAH1B2	0.747649
DLAT	0.746295
PTPRH	0.745699
FAM195B	0.745263
GTPBP8	0.744977
TUFM	0.74491
C1orf69	0.744879
RPF2	0.743298
CA13	0.743282
PTPN2	0.741546
EXOSC8	0.74101
RNF44	0.739829
SLITRK4	0.738674
LOC727820	0.738635
DUSP7	0.738626
FBXO41	0.737711
CDC42EP1	0.736521
UBXN1	0.736407
CDK2AP2	0.735263
RAPGEF3	0.734415
RMND5B	0.732544
ODF2	0.732062
FKBP2	0.731774
HBE1	0.729419
C2CD2L	0.729249
RIOK1	0.728635
CLNS1A	0.727817
PLCB3	0.726806
ASB6	0.726124
CCDC88B	0.726032
UVRAG	0.725189
HSF1	0.724572
PRDX5	0.724542
CASKIN2	0.723867
TAP2	0.723832
SFXN4	0.723792
MED19	0.72305
C10orf84	0.722471
C11orf59	0.720513
C11orf57	0.719582
C11orf61	0.717928
PTPRCAP	0.717704
TRAP1	0.717503
TPBG	0.7175
WDR5	0.716941
ACAT1	0.71583
YIF1A	0.714903
MRPL11	0.713509
C11orf51	0.713508
BANF1	0.713283
RNF41	0.713191
PMAIP1	0.71287
NUDT22	0.712508
MLL	0.711706
LIG4	0.71146
SH2B1	0.710924
CPNE7	0.710913
MAP2K5	0.710563
TOP1MT	0.709661
HOMER1	0.709199
CREM	0.708936
NDUFAF2	0.708638
C1orf186	0.708572
RPL35	0.707319
PPP1R14B	0.70555
FLJ39739	0.704455
MRPS22	0.703936
LRTOMT	0.70343
TBPL1	0.703042
H1FX	0.702748
GPT2	0.702294
MRPL21	0.702237
DDX10	0.701375
FAM89B	0.701093
GABPB1	0.700395
LZTFL1	0.699792
PEX16	0.698393
AGXT2L2	0.697813
RELT	0.697719
SLC6A15	0.697625
PAWR	0.696353
JRK	0.695608
RELA	0.694901
ATG9A	0.694615
PCSK7	0.692345
FXC1	0.692165
HSPA5	0.692046
CORO1B	0.691542
CAMTA2	0.691378
DDX31	0.690998
TGFB2	0.69033
CYP2A6	0.689175
RHOT2	0.689118
NR2F6	0.688068
FAM38A	0.687215
PYCR1	0.68684
ESPNL	0.686628
DDX41	0.686579
KIAA1586	0.686538
SDCCAG3	0.686522
TMEM126A	0.686079
GPR172A	0.685042
ZNF673	0.684049
MST4	0.683878
SNX15	0.683875
IPO4	0.683575
MGAT4B	0.683331
POLR2G	0.68207
TRAPPC4	0.681847
SH3RF1	0.681419
STC2	0.680788
FAM129A	0.680736
FAM195A	0.67907
RALA	0.679057
SLC25A22	0.678799
CYC1	0.678553
ATP5O	0.678154
B3GAT3	0.677973
MTO1	0.677859
TBL1X	0.677615
NOL12	0.676952
LRFN4	0.676251
COPS5	0.67593
EIF3K	0.674912
HARS	0.674893
MYADM	0.674128
PIGO	0.671919
MST1R	0.67172
PRKRIR	0.671584
BAT2	0.671382
PMPCA	0.669755
TOR1B	0.669526
NDUFB9	0.669424
NDUFA9	0.668974
MRPL12	0.668849
SECTM1	0.668145
C3orf26	0.667956
TIAL1	0.667699
VPS37C	0.667015
PDCD2	0.666488
EMG1	0.666196
DLL4	0.665781
SLC35F2	0.665444
XPO6	0.663987
EXOSC3	0.663586
BTG1	0.66358
RPL23AP7	0.662581
ABCA1	0.662467
GBA2	0.662237
VPS26B	0.660366
KIAA0753	0.660035
C11orf73	0.658896
DPAGT1	0.658808
C19orf20	0.658677
CACNA1I	0.65822
SLIT2	0.658174
CRYM	0.657597
NFIB	0.657289
CDK7	0.65727
RNF113A	0.65656
TATDN1	0.656364
ARHGAP10	0.65597
MRPS30	0.655148
UBXN2B	0.655065
HBG1	0.654214
INPPL1	0.653925
DPM1	0.653879
SPCS2	0.65371
CAMK2N2	0.653561
C11orf83	0.653438
RNF26	0.652844
MRPS34	0.652418
ZNRD1	0.651861
TWF2	0.651706
NOLC1	0.651528
ASNS	0.651294
BRD4	0.651265
ABCB7	0.651002
HSPA9	0.650612
PRPSAP1	0.650515
C9orf69	0.65023
FAM173B	0.650176
DPM2	0.649433
TMCO4	0.648521
DEAF1	0.648511
GPR107	0.648492
SSRP1	0.648477
C10orf2	0.648418
C16orf13	0.647123
CLP1	0.64698
ATG2A	0.646848
PTPDC1	0.646816
GRIN2D	0.646664
C16orf91	0.645951
TCF7L2	0.645924
RASL10B	0.645263
AZI2	0.643477
SLC4A2	0.643387
TMEM132A	0.64308
GPS2	0.643014
MTFR1	0.642678
PDXK	0.641887
MRPL16	0.641581
DGKZ	0.64047
ZNF688	0.640328
NFKBIL1	0.640168
SNX19	0.639185
C13orf23	0.639033
GUSBL2	0.637123
FOXD1	0.636746
MTX3	0.6367
GAS2	0.63653
SCMH1	0.636199
FGD2	0.636006
PAGE2B	0.635923
FBXL6	0.635126
BNIP2	0.634943
PGS1	0.633886
RIN1	0.633638
RCL1	0.633542
HDAC7	0.63319
MEPCE	0.633119
MAK16	0.632607
NLGN2	0.632395
NOP16	0.632251
CFL1	0.632116
TRIM8	0.631643
ARNTL	0.631263
EEF1G	0.630279
PPP2R5B	0.62985
TPI1	0.629834
C21orf56	0.629444
MSH3	0.629123
WDR35	0.62834
HSPBAP1	0.627853
COX7B	0.627543
SAAL1	0.626951
ENG	0.626709
EIF3M	0.625795
GTPBP2	0.625564
SOLH	0.625133
C14orf70	0.625007
AMIGO3	0.624901
DNAH14	0.624777
TNFRSF1A	0.624471
DGKD	0.624128
ZNHIT2	0.623858
RGS19	0.623337
PCDHB12	0.622598
SLC48A1	0.62226
DNAJC12	0.62177
ATP5H	0.621479
CD44	0.621415
UTP14A	0.62117
RAD9A	0.620698
SERPINB8	0.62049
ALG9	0.620279
IFRD2	0.6197
PIBF1	0.619682
GFM2	0.619341
PAPD4	0.619309
NARFL	0.619088
GPATCH4	0.618959
SSSCA1	0.618768
ROBO3	0.618572
RSAD1	0.618301
POLR3C	0.618043
ARRB2	0.61797
HAAO	0.616466
TELO2	0.616316
NCR2	0.61591
SLC1A3	0.615803
DPF2	0.615655
HMBS	0.61548
PPP1R15A	0.615287
SLC4A3	0.615179
CSNK2B	0.615137
FAM86C	0.615035
APLP2	0.614948
HGS	0.6148
NDUFAB1	0.614429
CCDC137	0.61439
C17orf82	0.614298
CACNB1	0.613495
CCDC86	0.613485
RNF126	0.613136
SLC25A34	0.61284
REXO2	0.612106
RRP9	0.611434
UCK2	0.611213
THG1L	0.609003
C1QBP	0.608582
PPAP2C	0.608562
DLX1	0.608376
C10orf125	0.607844
ZNF408	0.607481
E2F5	0.607097
ACSS3	0.607094
MLKL	0.60671
RRP12	0.606519
LMBRD1	0.606458
MARS2	0.606458
PANX1	0.606316
WAC	0.605937
COX15	0.605551
FCHSD2	0.605299
C20orf26	0.604724
SLC31A1	0.604579
SLC1A5	0.604506
FAM100A	0.603838
S100P	0.603579
ABCC4	0.603565
C4orf32	0.603459
STAMBPL1	0.603219
SSR2	0.603114
MRRF	0.603034
ABCE1	0.602769
TMEM33	0.602668
PBX2	0.601941
C12orf39	0.601654
CEP164	0.601645
MTMR6	0.60121
SIK3	0.600841
PSMG1	0.600613
CCDC82	0.600531
LETMD1	0.600378
MAP2K7	0.600299
CTSC	0.600258
RNF14	0.600004

## Sheet: RXRg
GENE	CORRELATION				GO Term	Description	P-value	FDR q-value
RXRG	1				GO:0044255	cellular lipid metabolic process	4.39e-06	0.0575
ST6GALNAC3	0.930525				GO:0006629	lipid metabolic process	1.36e-05	0.0889
FZD7	0.929282				GO:0008610	lipid biosynthetic process	3.67e-05	0.16
MAN2C1	0.925888				GO:0006631	fatty acid metabolic process	3.87e-05	0.127
MYO5A	0.922594				GO:0032787	monocarboxylic acid metabolic process	0.00012	0.315
PPARA	0.908782				GO:0071616	acyl-CoA biosynthetic process	0.000126	0.275
ARL8A	0.906749				GO:0035384	thioester biosynthetic process	0.000126	0.236
OFD1	0.900252				GO:0019752	carboxylic acid metabolic process	0.000226	0.37
CD302	0.897268				GO:0006082	organic acid metabolic process	0.000281	0.409
FARP2	0.892317				GO:0032868	response to insulin	0.000398	0.521
RAP2B	0.886037				GO:0006625	protein targeting to peroxisome	0.000538	0.64
CLMN	0.883179				GO:0072663	establishment of protein localization to peroxisome	0.000538	0.587
RNF115	0.88288				GO:0072662	protein localization to peroxisome	0.000538	0.542
KCTD15	0.878606				GO:0043436	oxoacid metabolic process	0.000556	0.52
C10orf90	0.874252				GO:0006790	sulfur compound metabolic process	0.000629	0.548
PTGFRN	0.868693				GO:0043574	peroxisomal transport	0.000657	0.538
ATP1A1	0.866583				GO:0006633	fatty acid biosynthetic process	0.000821	0.632
MNT	0.866207
ACSS1	0.865867
CLCN5	0.865785
BRD1	0.859069
ZNF70	0.857485
ITGA9	0.85483
SERPINF1	0.840558
PI15	0.839954
AGPAT3	0.837572
SGSM3	0.836876
TGDS	0.836867
ATM	0.83577
LONP2	0.834867
TNFRSF19	0.833977
INPP5F	0.828673
ZKSCAN1	0.825838
APOO	0.825699
PORCN	0.825534
N4BP2L2	0.822622
SPSB1	0.822622
PABPC1L	0.821333
GAB2	0.82085
HDAC6	0.815205
IGSF11	0.809332
EMILIN3	0.809033
FRMD4B	0.808603
LRRC16A	0.805798
RABEP1	0.805575
OSTM1	0.804738
KIAA1370	0.804132
TOM1L2	0.803753
C5orf25	0.802435
SLC33A1	0.801766
VPS8	0.800985
GPM6B	0.800891
TMEM133	0.800804
C1orf201	0.800376
FBXL7	0.798861
ZSCAN21	0.79809
NBL1	0.7977
MTHFR	0.795816
PPDPF	0.793531
ARNT2	0.792491
HMCN1	0.792254
PEX10	0.790322
ADCY9	0.789648
FUNDC1	0.789474
FAM84B	0.789374
DZIP1	0.787351
INSR	0.78683
UHRF1BP1	0.785062
LDOC1L	0.784557
CCPG1	0.783946
ETV5	0.781327
LYST	0.779456
HIBADH	0.777975
LOC285735	0.774658
PCK2	0.773851
DET1	0.773803
MFSD6	0.772571
VAT1	0.771971
EIF3L	0.771396
SPATA20	0.771173
MFAP3L	0.771095
GFM1	0.770328
KIAA0564	0.77021
COPG	0.769605
LZTS1	0.768478
TBRG1	0.766248
PMPCB	0.765129
PYGB	0.764218
TPP1	0.763116
GRB10	0.762192
PPFIBP2	0.761393
MAFB	0.760628
GALNS	0.76037
GNG2	0.759394
PIR	0.758552
ABCC1	0.756063
A4GALT	0.75474
PELI3	0.754313
GGA1	0.753279
BAHCC1	0.750976
DHCR7	0.750804
PIK3CB	0.750778
TRAF3IP2	0.750401
ZIC1	0.750248
BEST1	0.749931
TRAK2	0.749536
CMBL	0.748921
GRAMD3	0.748438
LOC644617	0.748057
ALG12	0.746622
PARN	0.744277
PECR	0.744148
OSBPL1A	0.744036
ZRSR2	0.74396
FOXO1	0.74233
KRCC1	0.741711
CHKA	0.741664
OTUD5	0.740413
MBLAC2	0.739973
BBS1	0.739932
MLPH	0.739403
SH3YL1	0.738257
PLXNB2	0.737776
MCCC1	0.737313
MAP2	0.737116
SIPA1L2	0.737098
GYPC	0.736686
PI4KA	0.736018
UBR3	0.735552
HOXC10	0.73219
MSRB2	0.731036
DAB2	0.730899
GAA	0.730435
ACSL1	0.730405
USP9X	0.728997
GCAT	0.728246
LOC729580	0.726573
GCDH	0.725301
LASS1	0.725198
ZNF498	0.724753
KIAA1199	0.722041
LARP6	0.721466
ANKRD54	0.721158
C19orf66	0.721069
FAM78A	0.720553
OBSL1	0.720126
TRIB1	0.71968
STRADB	0.719143
ELOVL2	0.718469
RIPK4	0.718468
ABCB5	0.71743
CSGALNACT1	0.716626
TMTC1	0.716124
ACADS	0.715948
RRAGC	0.715884
HNRNPA2B1	0.71582
ADD3	0.715508
PEX6	0.715504
EPHX1	0.714468
IL34	0.712932
SIAE	0.712619
GGT7	0.710757
TYR	0.710634
CTSF	0.710159
DCAF10	0.710098
NECAB3	0.70969
PRKAB2	0.709323
ST6GALNAC2	0.708263
C18orf19	0.70758
TBC1D4	0.7068
PHGDH	0.706675
ARSD	0.706574
CCDC22	0.705234
MANSC1	0.705053
GHR	0.704529
MARCKSL1	0.704108
USP27X	0.703214
CRBN	0.702741
TRIB2	0.702581
DDR2	0.701911
SLC25A11	0.701641
PTPRM	0.701305
METRN	0.701253
ACVR1C	0.700147
EPHA3	0.700097
GAS1	0.699922
ZNF608	0.699778
PIGX	0.69913
HPS4	0.69868
ACADVL	0.698655
ZFP106	0.698577
AFF3	0.697983
SGK1	0.697812
LGALS3	0.697654
PGCP	0.697535
MAN2B1	0.697351
ARAF	0.6968
MALAT1	0.69621
CCNL1	0.695872
C15orf17	0.695599
TBC1D10A	0.695563
SLC35D2	0.693896
RNF43	0.693821
MZF1	0.69341
TRIM9	0.692411
LOC151162	0.690815
PILRB	0.690543
AP1S2	0.689841
ATP6V1E1	0.68978
CARD11	0.689634
ADAM15	0.689255
C5orf4	0.689243
MOCOS	0.688695
IL17RA	0.688434
MITF	0.688135
GDF15	0.686956
PLXNB3	0.686709
GFPT1	0.685574
COPB2	0.68544
ACP5	0.684459
ALDH1L2	0.684073
SNX30	0.684058
ATXN10	0.682824
KIAA2018	0.68249
MTERFD2	0.682056
SARM1	0.681953
ZFX	0.68167
MTERFD3	0.681529
FBXO7	0.681426
TCTA	0.681318
ADCY6	0.680991
LOC100128943	0.680471
SGSH	0.68042
NRBP2	0.679923
PBRM1	0.679605
BFAR	0.6788
CTNS	0.678541
SNX19	0.678448
SESN3	0.678272
MAP2K5	0.677407
TRPM1	0.677236
TSPAN13	0.676813
ZZEF1	0.676249
CPNE8	0.675901
EDNRB	0.675452
WARS	0.674767
TTLL1	0.674588
C6orf176	0.673805
CHL1	0.673711
VPS45	0.67283
CNKSR3	0.672775
DCI	0.672495
EIF3D	0.672444
LAMA4	0.672128
SOX6	0.671991
ABCA5	0.671464
GDPD5	0.671451
BACE2	0.671202
LOH12CR1	0.670104
RNF207	0.669561
GAS7	0.669345
FAHD2A	0.669289
SNX10	0.669037
BCKDHA	0.66903
KIDINS220	0.668632
WDR27	0.667931
SLC25A6	0.666311
ST3GAL6	0.665808
ARIH1	0.665624
PLOD3	0.665446
IFT172	0.665409
BIN3	0.663879
SESTD1	0.663305
FYTTD1	0.662135
ETFB	0.661358
CD200	0.661207
HSPB8	0.660316
C1RL	0.659042
MLANA	0.659032
HOOK2	0.658862
TNIK	0.657858
C20orf108	0.657805
TBC1D3F	0.657455
PGAP1	0.657252
GPNMB	0.657076
DCT	0.655812
STXBP1	0.655776
LOC729082	0.655682
FBXO25	0.655675
DIP2C	0.65542
ARID5B	0.655244
ZNF654	0.6551
BNC2	0.654941
ROPN1B	0.654076
TMEM140	0.653972
ST3GAL5	0.652649
YPEL2	0.652622
DOPEY1	0.651943
BCR	0.651481
CHST6	0.651306
PMS2L2	0.650269
SNTB1	0.64943
TFAP2A	0.649406
FARP1	0.64926
HRK	0.648957
TULP4	0.648929
GALNT3	0.648388
SH3TC1	0.647746
C22orf25	0.647332
RNF157	0.646596
TFDP2	0.646358
CCNL2	0.646125
SEMA6D	0.645972
MGRN1	0.645958
CYB5R1	0.645699
SDCBP	0.645628
ZNF512B	0.645458
C5orf22	0.645015
GNPTAB	0.644884
ROPN1	0.643836
PDLIM4	0.643697
PIM3	0.64366
SLC43A1	0.642274
GREB1	0.642049
C7orf55	0.641009
ZBTB4	0.640296
FOXN3	0.640252
HDDC3	0.639778
SIN3B	0.639583
MOSPD2	0.639546
MICAL3	0.638482
PLEKHH1	0.638147
ZNF706	0.638066
CREG1	0.636829
BST2	0.63654
TESK2	0.63639
C5orf35	0.636254
TBC1D20	0.636209
CYB5D2	0.636095
PLP1	0.635635
OSBPL6	0.635268
ZNF398	0.634519
MAN2A2	0.633963
PARP10	0.633932
DSTYK	0.633222
TRIM47	0.632551
TDRD7	0.632237
PARP9	0.632204
NUPR1	0.632168
SAT2	0.631825
PARP16	0.631731
CREB5	0.631698
C1orf156	0.631636
DUSP4	0.631047
UBN2	0.63083
C17orf48	0.630815
CHPF2	0.630464
C2orf18	0.629514
PDK3	0.628891
PGM1	0.628512
NIPSNAP1	0.62843
SLC16A4	0.628241
CST3	0.628012
TRMT2A	0.627939
P2RX7	0.627565
ALDH1A1	0.626825
PLD2	0.626467
FAM83H	0.625086
TMEM55A	0.625047
RNF130	0.624476
PREPL	0.624452
ZNF426	0.624295
SLC6A8	0.623963
C6orf1	0.622514
PDXDC1	0.621023
TRIM2	0.619497
ELMO2	0.619359
MPI	0.619037
GORASP2	0.618838
PCTP	0.618544
CTTNBP2	0.618208
TBC1D8	0.618013
DAAM2	0.61768
TUFT1	0.617613
PITPNA	0.617553
CUEDC2	0.616915
FAM108C1	0.615842
CYHR1	0.615679
XBP1	0.615107
SRM	0.61492
RFX1	0.614893
LOC399753	0.614432
SDSL	0.614288
FABP7	0.613987
PFKM	0.613902
STAG2	0.613896
IGSF8	0.613719
ECH1	0.613717
ZCCHC3	0.613344
DHRSX	0.612991
ERO1LB	0.612334
SLC35A1	0.612262
C5orf51	0.611974
QTRT1	0.611434
PARP6	0.611282
OSBPL2	0.610026
TPD52L1	0.609955
FHL1	0.609408
C3orf64	0.608491
DNAJC16	0.608062
GNG7	0.607484
FGD4	0.607361
PES1	0.607167
CCS	0.607056
CBS	0.606971
FADS3	0.606963
IGF2R	0.606865
GPRC5B	0.606229
RAB4B	0.606042
KLHDC10	0.605845
TSPO	0.60572
NAPEPLD	0.604678
GLB1L2	0.604643
SOX10	0.604558
QDPR	0.604449
ST7	0.603985
EEFSEC	0.60384
ZNF567	0.603789
MRI1	0.603752
GSPT2	0.60357
GPR56	0.603289
DVL2	0.603094
SLC37A3	0.602897
FAM114A1	0.602865
NEURL4	0.602561
TBC1D7	0.602409
MLYCD	0.601974
FGD1	0.601684
MRS2	0.601049
TMLHE	0.600871
